# Supplementary material for: Effects of high volume saline enemas vs no enema during labour – The N-Ma Randomised Controlled Trial [ISRCTN43153145]
Source: BMC Pregnancy Childbirth. 2006 Mar 19;6:8. doi: 10.1186/1471-2393-6-8 (PMC1468428; doi:10.1186/1471-2393-6-8)
Supplement: Additional File 2 — Characteristics of participants at admission. Maternal postpartum outcomes. Neonatal baseline data. Neonatal infectious outcomes. Maternal infectious outcomes. Grouped infectious outcomes. [file 1471-2393-6-8-S2.xls]

## Sheet: Table 1
	Control				Enema
Variable	n	Mean	SD		n	Mean	SD	TOTAL
MATERNAL AGE	209	25.76	5.9		210	24.4571	5.62
GESTATIONAL AGE
Observations	200	39.095	1.04		200	39.22	1.08	400
	Control	%			Intervention	%		TOTAL
EMPLOYMENT	213				216
Housewife	88	0.413146			83	0.384259		171
Student	18	0.084507			24	0.111111		42
Working	97	0.455399			101	0.467593		198
Worker/part time student	10	0.0469484			8	0.037037		18
EDUCATION	213				217
No studies	4	0.0187793			4	0.0184332		8
At least some primary studies	10	0.0469484			11	0.0506912		21
At least some secondary studies	51	0.239437			60	0.276498		111
Secondary studies	73	0.342723			64	0.294931		137
More than secondary studies	57	0.267606			61	0.281106		118
University	18	0.084507			17	0.078341		35
PARITY	212				217
Primiparous	120	0.566038			135	0.62212		255
MARITAL STATUS	211				217
Single	32	0.151659			42	0.193548
Married/Stable couple	177	0.838863			174	0.801843
Separated	0	0			1	0.00460829
Widow	2	0.00947867			0	0
SOCIO-ECONOMIC STATUS	164				160
I (Low income)	12	0.0731707			10	0.0625
II	59	0.359756			48	0.3
III	68	0.414634			78	0.4875
IV	22	0.134146			22	0.1375
V	3	0.0182927			1	0.00625
VI (High income)	0	0			1	0.00625
INSURANCE COVERAGE	212				215
Social security	206	0.971698			213	0.990698
Other	6	0.0283019			2	0.00930233

## Sheet: Table 2
Variable	Control	%	Enema	%	P
TYPE OF DELIVERY	212		217		0.193
· Spontaneous	169	0.79717	162	0.746544
· Operative vaginal delivery	16	0.0754717	28	0.129032
· Caesarean section	27	0.127358	27	0.124424
EPISIOTOMY	212		216		0.507
Not practised	62	0.292453	57	0.263889
Right medio-lateral	144	0.679245	156	0.722222
Median	4	0.0188679	3	0.0138889
Other	2	0.00943396	0	0
PERINEAL TEAR	208		213		0.668
Absent	162	0.778846	170	0.798122
I Degree	22	0.105769	25	0.117371
II Degree	19	0.0913462	14	0.0657277
III Degree	5	0.0240385	3	0.0140845
IV Degree	0	0	1	0.00469484
DELIVERY OF THE PLACENTA	210		214		0.828
Spontaneous	184	0.87619	186	0.869159
Artificial	26	0.12381	28	0.130841
MANUAL EXPLORATION OF THE UTERUS	203		211		0.45
	201	0.990148	206	0.976303
ANTIBIOTICS PRESCRIBED AFTER DELIVERY	212		216		0.54
	28	0.132075	33	0.152778
Duration of labour in minutes	Control		Intervention		P
First stage	170		177
Median	540		480		0.1919
25th Percentile	360		330
75th Percentile	720		720
Second stage	171		176
Mean	38		43		0.0696
SD	36.5		37.23
Third stage	171		176
Median	10		10		0.9299
25th Percentile	5		5
75th Percentile	10		10
Total labour duration	169		176
Median	585		515		0.238
25th Percentile	385		386
75th Percentile	770		775

## Sheet: Table 3
Variable	Control	%	Enema	%	P
GENDER	213		216		0.229
Female	104	0.488263	118	0.546296
Male	109	0.511737	98	0.453704
First minute APGAR Score	214		217		0.656
· 7 or higher	205	0.957944	205	0.9447
Five minute APGAR Score	214		217		0.656
· 7 or higher	205	0.957944	205	0.9447
WEIGHT FOR GESTATIONAL AGE	213		215		0.159
· Adequate for gestational age	204	0.957746	198	0.92093
· Small for gestational age	6	0.028169	7	0.0325581
· Big for gestational age	3	0.0140845	10	0.0465116
EVIDENT MALFORMATIONS	212		216		1
Present	5	0.0235849	6	0.0277778
OCULAR PROFILAXIS	212		215
Yes	210	0.99	213	0.99	1
UMBILICAL PROFILAXIS	211		214
Yes	211	1	212	0.99	0.5
Variable	Control		Intervention		P
BALLARD Score	213		216
Median	39		39		0.25
Percentil 25	38		38
Percentil 75	39		40
Variable	Control	SD	Intervention	SD	P
NEONATAL WEIGHT (grams)	211		215		0.523
Mean	3096.21	373.58	3120.18	399.281
Median	3120		3100

## Sheet: Table 4
NEONATAL INFECTIOUS OUTCOMES	Control Group				Enema Group
Variable	n	Outcomes	%		n	Outcomes	%		P
OPTHALMIC INFECTION (after 5th day)	191	26	0.14		179	25	0.14		0.921
OMPHALITIS	191	0	0		179	3	0.02		0.112
SKIN INFECTION	191	2	0.01		179	3	0.017		0.676
RESPIRATORY TRACT INFECTION	190				179				0.039
· UPPER RESPIRATORY TRACT		7	0.0368421			12	0.0670391		0.21
· LOWER RESPIRATORY TRACT		5	0.0263158			0	0		0.06
INTESTINAL INFECTION	190	1	0.00526316		178	1	0.00561798		1
REQUIRED SYSTEMIC ANTIBIOTICS	189	5	0.026455		178	1	0.00561798		0.216

## Sheet: Table 5
Variable	Control	%	Enema	%	P
SUTURE DEHISCENSE	190		182		0.304
Absent	158	0.831579	161	0.884615
Less than three stitches	19	0.1	14	0.0769231
Three or more stitches	13	0.0684211	7	0.0384615
PELVIC INFLAMATORY DISEASE	190		182		0.112
Present	11	0.06	4	0.02
· Infected stitches	4		2
· Vulvovaginitis	3		0
· Endometritis	4		1
· Miometritis	0		1

## Sheet: Table 6
	Participants with available data								Excluding Caesarean Sections
Variable	Control	%	Enema	%	P	RR	CI		Control	%	Enema	%	P
Newborn with any infectious outcome	191		179		0.564	1.1232	(0.76 to 1.66)		169		157		0.375
No	153	0.801047	139	0.776536					138	0.816568	122	0.77707
Yes	38	0.198953	40	0.223464					31	0.183432	35	0.22293
Maternal infectious outcome during puerperium	190		182		0.079	0.662021	(0.43 to 1.03)		169		160		0.035
No	149	0.784211	156	0.857143					128	0.757396	136	0.85
Yes	41	0.215789	26	0.142857					41	0.242604	24	0.15
Mother or newborn with infectious outcomes	191		183		0.237	0.846256	(0.64 to 1.11)		169		161		0.204
No	117	0.612565	123	0.672131					102	0.60355	108	0.670807
Yes	74	0.387435	60	0.327869					67	0.39645	53	0.329193
Mother and newborn with infectious outcome	191		183		0.387				169		161		0.344
No	117	0.612565	123	0.672131					102	0.60355	108	0.670807
One of them with infection	69	0.361257	54	0.295082					62	0.366864	47	0.291925
Both with infection	5	0.026178	6	0.0327869					5	0.0295858	6	0.0372671
